# Supplementary material for: Identification of Signatures of Selection for Litter Size and Pubertal Initiation in Two Sheep Populations
Source: Animals (Basel). 2022 Sep 21;12(19):2520. doi: 10.3390/ani12192520 (PMC9559472; doi:10.3390/ani12192520)
Supplement: Supplementary file 1 [file animals-12-02520-s001.zip]

Archive with 2 entries (2 files):
- Additional file 1.xls
- Additional file 2.xls
