# Supplementary material for: Identification of Signatures of Selection for Litter Size and Pubertal Initiation in Two Sheep Populations
Source: Animals (Basel). 2022 Sep 21;12(19):2520. doi: 10.3390/ani12192520 (PMC9559472; doi:10.3390/ani12192520)
Supplement: Supplementary file 1 [file animals-12-02520-s001.zip › Additional file 1.xls]

## Sheet: Genes
PDCD1
NEU4
LOC114115286
PRKACB
PSMD4
RFX5
PI4KB
UCK2
CLDN8
CLDN17
NCAM2
LOC114109681
LOC101122496
GBE1
POU1F1
CHMP2B
LOC101103209
LOC101104488
LOC101103976
LOC101114404
TP63
LPP
ST6GAL1
RFC4
EIF4A2
KNG1
DGKG
TRA2B
SENP2
EHHADH
EPHB3
SOX2
FXR1
PEX5L
NDUFB5
ACTL6A
KCNMB3
PIK3CA
KCNMB2
NLGN1
TNIK
RASA2
STAG1
ANAPC13
BTD
HACL1
UNC13B
CARNMT1
TRPM6
LOC101118164
HS6ST1
AGPS
B3GALT1
GALNT3
SCN2A
BMPR2
ABCA12
IRS1
LOC114108601
LHCGR
LOC105606943
MSH6
SNRNP200
PPP1R12A
NTS
PLXNC1
PPP1R1A
NCKAP1L
PDE1B
SMUG1
HNRNPA1
ITGA5
ATP5MC2
NPFF
AMHR2
ESPL1
ITGB7
CSAD
SOAT2
KRT18
EIF4B
LOC101117527
LALBA
LOC101122017
LOC101122268
NR1H4
WASHC3
NUP37
PDE3A
CROT
ABCB4
SEMA3D
SEMA3A
KMT2E
IMMP2L
INHBA
GRM8
LOC101109355
LOC101107785
LOC114108671
CD70
FNIP1
LOC101116235
PDGFRB
ENPEP
MTTP
GRID2
SPP1
GABRB1
CNGA1
TXK
FIP1L1
PPAT
LOC101117419
LOC101120331
MRPL1
HPSE
PLA2G4E
EHD4
GRIK2
PRKN
RPS6KA2
ASPH
IL7
HSPH1
MED1
SKAP1
LOC114117018
LOC101117120
LOC101105347
PRDX6
DHTKD1
SEC61A2
UPF2
POLR3F
SEC23B
LOC101108851
GTPBP4
SLC23A2
HAO1
ADRA1D
SMOX
LOC114117594
EEF1A2
KCNQ2
CHRNA4
ARFGAP1
RAB22A
VAPB
PSMF1
RSPO4
SLC52A3
ANGPT4
LOC101102327
ID1
BCL2L1
DNMT3B
RBL1
PLCG2
PABPN1L
GALNS
MC1R
LOC101109035
FANCA
SPIRE2
PHKB
CCL22
LOC114117787
LOC101120186
CX3CL1
TRADD
E2F4
VPS4A
FAAP24
SLC7A9
CALM3
PTGIR
PRKD2
DYNC2H1
MAML2
MTMR2
NECTIN1
LOC101107731
LOC101108252
LOC101108775
LOC101109299
LOC114118490
LOC101109827
LOC114118491
LOC101110617
LOC101110868
SLC1A2
LOC114118567
LOC101118383
LOC101118639
LOC101118898
LOC101119160
LOC105601922
IL6ST
IL31RA
NDUFS4
GHR
RPL37
PRKAA1
PTGER4
C9
FYB1
SPATA5
FGF2
MED13L
LOC101110181
LOC114108712
LOC114118858
GABRB3
MAGI1
NME6
LOC114109380
LOC114109381
LOC114109382
LOC105607776
CATHL3
BAC5
LOC106991784
SLC36A4
LOC114110160
CLNS1A
PAK1
LOC114110098
LOC101111327
LOC101111842
LOC101112097
LOC114110064
LOC101109683
LOC114110088
LOC101106809
PLA2G16
LSP1
FGFR2
CHST9
LOC101105123
MRCL3
SPIRE1
PTPN2
KDSR
LOC114110472
GSPT1
CTNNA3
HERC4
PLAU
AP3M1
ADK
GLRA2
EFNB1
PHKA1
LOC114111346
F9
SLC9A6
LOC101121326
DIAPH2
CYP2J
GNG12
AK5
PTGFR
CASQ1
LOC101118398
ROBO1
PROS1
ST3GAL6
ADCY5
PLD1
TFDP2
LOC114112871
HLCS
ETS2
RAB5A
EPB41L4B
CA9
TPM2
GNAQ
TJP2
ACER2
LOC114113156
WASF2
FUCA1
FOSL2
BMP10
MEIS1
CTNNA2
INPP4A
LOC101110664
LOC101118006
PTHLH
DUSP16
ERC1
HGF
SEMA3C
NRCAM
ADCY1
RASGRF2
NDST3
MANBA
RASSF6
DRD5
ALDH1A2
CGNL1
SNW1
AGO2
KCNQ3
LYN
TRPA1
RIMS2
CNGB3
ITGB4
ABCC3
UBE2G1
SMG6
RAB11FIP4
ASIC2
TGFB2
BPNT1
SLC19A2
MTOR
LGR6
PLCB1
CAMK1D
CREM
PIP4K2A
PRPF6
STX16
RBCK1
MYLK3
LOC101116336
CHST8
LOC105602066
LOC105608805
EGLN2
ALG9
GRIK4
ABCC8
AMPD3
CAT
STK10
DCHS2
INPP4B
LOC101107224
PDGFC
NCOR2
ZNRF3
LIF
SEMA4B
GEMIN2
CPSF2
ITPK1
GADL1
ITGA9
WDR48
COL21A1
CCND3
MRPL14
LOC105613815
GRM5
LOC105605978
CARS
PRKG1
PLCE1
DMBT1
PTPRM
RAB4A
EGLN1
COL13A1
PRF1
KCNMA1
LOC101104372
SH3KBP1
GABRA3
LOC101104359
