# Supplementary material for: Identification of Signatures of Selection for Litter Size and Pubertal Initiation in Two Sheep Populations
Source: Animals (Basel). 2022 Sep 21;12(19):2520. doi: 10.3390/ani12192520 (PMC9559472; doi:10.3390/ani12192520)
Supplement: Supplementary file 1 [file animals-12-02520-s001.zip › Additional file 2.xls]

## Sheet: Puberty
			Hetian sheep						Cele sheep
GENE	Chromosome	Position	mutation site	number	mutation site	number	mutation site	number	mutation site	number	mutation site	number	mutation site	number	P (Hetian_vs_cele sheep)
LHCGR	NC_040254.1	81060154	TC	29	T	29	C	49	TC	47	T	47	C	46	0.1162
GNAQ	NC_040253.1	62677376	GA	37	G	74	A	6	GA	42	G	102	A	1	0.07264
PAK1	NC_040272.1	20302507	TA	20	T	96	A	1	TA	11	T	134			0.01551
PAK1	NC_040272.1	20312315	GT	25	G	90	T	2	GT	14	G	131			0.003832
POU1F1	NC_040252.1	169018803	GA	13	G	104			GA	6	G	139			0.05268
BMPR2	NC_040253.1	218731246	GA	16	G	3	A	98	GA	26	A	119			0.1113
BMPR2	NC_040253.1	218731359	GA	16	G	98	A	3	GA	26	G	119			0.1113
BMPR2	NC_040253.1	218767326	GT	25	G	4	T	88	GT	31	T	114			0.08632
BMPR2	NC_040253.1	218767422	GC	23	G	4	C	90	GC	27	C	118			0.08142
ADCY1	NC_040252.1	127782749	G	28	T	89			G	14	T	131			0.002166
ADCY1	NC_040252.1	127782799	AG	11	A	10	G	91	AG	12	A	2	G	131	0.01258
ADCY1	NC_040252.1	127782815	G	28	T	89			G	14	T	131			0.002166
ADCY1	NC_040252.1	127782942	CT	85	C	32			CT	128	C	15	T	1	0.0005749
ADCY1	NC_040252.1	127782949	A	89					A	127					1
DNMT3B	NC_040264.1	64491420	CT	43	C	23	T	49	CT	44	C	25	T	76	0.2877
GHR	NC_040267.1	33715889	G	117					G	145					1
GHR	NC_040267.1	33715890	C	117					G	145					1
GHR	NC_040267.1	33738536	GT	36	G	3	T	78	GT	34	G	5	T	106	0.3835
GNAQ	NC_040253.1	62672200	AG	46	A	5	G	65	AG	59	A	6	G	80	0.9754
GNAQ	NC_040253.1	62672217	AG	46	A	65	G	6	AG	59	A	79	G	6	0.9093
GNAQ	NC_040253.1	62672220	GA	46	G	65	A	6	GA	59	G	80	A	6	0.9093
GNAQ	NC_040253.1	62672280	AG	42	A	10	G	65	AG	58	A	6	G	80	0.3161
GNAQ	NC_040253.1	62672357	GT	14	T	103			GT	27	G	3	T	114	0.07071
LIF	NC_040268.1	78509819	G	3	T	113			G	4	T	141			1

## Sheet: litter size
			Montocous Cele black sheep						Polytocous Cele black sheep
GENE	Chromosome	Position	mutation site	number	mutation site	number	mutation site	number	mutation site	number	mutation site	number	mutation site	number	P (Montocous_VS_Polytocous)
LHCGR	NC_040254.1	81060154	TC	25	T	27	C	23	TC	22	T	20	C	23	0.7911
GNAQ	NC_040253.1	62677376	GA	14	G	63			GA	28	G	39	A	1	0.002292
PAK1	NC_040272.1	20302507	TA	6	T	71			TA	5	T	63			1
PAK1	NC_040272.1	20312315	GT	6	G	71			GT	8	G	60			0.5747
POU1F1	NC_040252.1	169018803	GA	3	G	74			GA	3	G	65			1
BMPR2	NC_040253.1	218731246	GA	11	A	66			GA	15	A	53			0.2795
BMPR2	NC_040253.1	218731359	GA	11	G	66			GA	15	G	53			0.2795
BMPR2	NC_040253.1	218767326	GT	13	T	64			GT	18	T	50			0.223
BMPR2	NC_040253.1	218767422	GC	12	C	65			GC	15	C	53			0.3938
ADCY1	NC_040252.1	127782749	G	8	T	69			G	6	T	62			0.7861
ADCY1	NC_040252.1	127782799	AG	6	A	2	G	69	AG	6	G	62			0.6122
ADCY1	NC_040252.1	127782815	G	8	T	69			G	6	T	62			0.7861
ADCY1	NC_040252.1	127782942	CT	66	C	9	T	1	CT	62	C	6			0.6845
ADCY1	NC_040252.1	127782949	A	67					A	60					1
DNMT3B	NC_040264.1	64491420	CT	22	C	9	T	46	CT	22	C	16	T	30	0.09462
GHR	NC_040267.1	33715889	G	77					G	68					1
GHR	NC_040267.1	33715890	C	77					C	68					1
GHR	NC_040267.1	33738536	GT	17	G	4	T	56	GT	17	G	1	T	50	0.5464
GNAQ	NC_040253.1	62672200	AG	26	A	2	G	49	AG	33	A	4	G	31	0.07833
GNAQ	NC_040253.1	62672217	AG	26	A	49	G	2	AG	33	A	30	G	4	0.06791
GNAQ	NC_040253.1	62672220	GA	26	G	49	A	2	GA	33	G	31	A	4	0.07833
GNAQ	NC_040253.1	62672280	AG	26	A	2	G	49	AG	32	A	4	G	31	0.08959
GNAQ	NC_040253.1	62672357	GT	19	G	1	T	57	GT	8	G	2	T	57	0.09982
LIF	NC_040268.1	78509819	G	2	T	75			G	2	T	66			1
